# Supplementary material for: Plant-Derived Extracellular Vesicles as a Delivery Platform for RNA-Based Vaccine: Feasibility Study of an Oral and Intranasal SARS-CoV-2 Vaccine
Source: Pharmaceutics. 2023 Mar 17;15(3):974. doi: 10.3390/pharmaceutics15030974 (PMC10058531; doi:10.3390/pharmaceutics15030974)
Supplement: Supplementary file 1 [file pharmaceutics-15-00974-s001.zip]

Archive with 1 entries (1 files):
- pharmaceutics-2251281-supplementary.pdf
